# Supplementary material for: Mitigation mechanism of zinc oxide nanoparticles on cadmium toxicity in tomato
Source: Front Plant Sci. 2023 Mar 27;14:1162372. doi: 10.3389/fpls.2023.1162372 (PMC10083253; doi:10.3389/fpls.2023.1162372)
Supplement: Supplementary file 4 [file Table_3.xlsx]

## Sheet: Sheet1
	Table S3.The differentially accumulated metabolites in the leaves of tomato (Solanum lycopersicum cv. Micro-Tom) seedlings.
	compound name	VIP	P-VALUE	log2 FC (control vs ZnNP)		compound name	VIP	P-VALUE	log2 FC (control vs Cd)		compound name	VIP	P-VALUE	log2 FC (control vs ZnNP _ Cd)		compound name	VIP	P-VALUE	log2 FC (Cd vs ZnNP _ Cd)
	Phosphoric acid	1.73868	0.0419483	0.198977		2-Hydroxy-3-(4-hydroxyphenyl)propenoic acid	1.91547	0.00125002	0.287005		D-Proline	1.78352	0.0233992	0.258322		Pyridoxine	1.83592	0.0376034	0.10676
	L-Citruline;L-Citrulline	1.78455	0.0353487	0.26723		alpha-Irone	1.72379	0.0299321	0.320975		Proline;L-Proline	1.78352	0.0233992	0.258322		Uridine 5'-diphospho-D-glucose;UDP-D-galactose;Uridine diphosphategalactose	1.90475	0.024418	0.585907
	Phosphorylcholine	1.70827	0.0490817	0.269908		D-Proline	1.77014	0.0155859	0.336478		2-Hydroxy-3-(4-hydroxyphenyl)propenoic acid	1.71911	0.0251893	0.273338		17-Hydroxyprogesterone	1.92648	0.0308559	0.671053
	N1-Methyl-4-pyridone-3-carboxamide	1.92148	0.0134144	0.292428		Proline;L-Proline	1.77014	0.0155859	0.336478		Aminomalonic acid	1.83307	0.0149346	0.307947		Arctiin	1.77637	0.0439058	0.825412
	Aurantio-obtusin	1.8449	0.0234011	0.315978		L-Citruline;L-Citrulline	1.88719	0.003626	0.439425		Decursin;5-Geranoxy-7-methoxycoumarin;Decursinol angelate	1.78966	0.0260176	0.393427		3-Methoxy-4-hydroxyphenylglycolaldehyde	1.77413	0.0221333	0.888229
	Rutin	1.87413	0.0237828	0.405947		4',5,7-Trimethoxyflavone	1.80949	0.00829367	0.441421		L-Citruline;L-Citrulline	1.85744	0.00871315	0.460813		p-Coumaryl alcohol	2.11072	0.00667268	1.02705
	Ethyl caproate	1.77798	0.0316855	0.407704		Betaine aldehyde	1.67432	0.0355288	0.463943		Kazinol A	1.74563	0.0347999	0.500866		Sakuranetin	1.86041	0.0303577	1.03487
	Serotonin	1.90104	0.016299	0.431644		L-Arginine	1.672	0.0364187	0.472345		Mannose 6-phosphate	1.92446	0.0059835	0.515927		N-Acetylarylamine	1.653	0.045259	1.03915
	Betaine aldehyde	1.81047	0.0360186	0.43581		Lansiumarin A	1.55931	0.0460726	0.506151		Sciadopitysin	1.70138	0.0306421	0.540818		(13E)-11a-Hydroxy-9,15-dioxoprost-13-enoic acid	1.9268	0.0281399	1.08561
	Calystegine A7	1.86647	0.0285092	0.462726		Cyperotundone	1.82886	0.00881539	0.552043		4-Methylumbelliferyl acetate	1.63301	0.0430155	0.543826		p-Hydroxymandelic acid	2.03465	0.00645373	1.10886
	Isoxanthopterin	1.69962	0.0381972	0.620519		Decursin;5-Geranoxy-7-methoxycoumarin;Decursinol angelate	1.74357	0.0175671	0.578203		Betaine aldehyde	1.76123	0.0255051	0.560759		Vitexin	1.78938	0.0278988	1.3571
	Anwulignan	1.91476	0.00897881	0.704867		3-Indolebutyric acid	1.50645	0.0485985	0.666842		(+)-Lyoniresinol 9'-O-glucoside	1.76822	0.0138593	0.585394		Uridine	2.07118	0.00233958	1.58735
	Nicotinamide	1.908	0.00739798	0.731222		2-Hydroxyxanthone	1.69883	0.0202381	0.694163		3,4-Dihydrocoumarin	1.78771	0.0223505	0.704424		3-Dehydrosphinganine	2.11017	0.00116029	1.88634
	Poncirin	1.76139	0.0423025	0.740755		Questinol	1.73136	0.0164219	0.710947		Cajanol	1.70661	0.0447452	0.710549		5,6-DHET	1.86016	0.00262868	2.0172
	4',5,7-Trimethoxyflavone	2.01792	0.00206944	0.775359		S-(Phenylacetothiohydroximoyl)-L-cysteine	1.62704	0.0357722	0.714012		DL-Dihydrozeatin	1.62786	0.0394259	0.792085		Sipeimine	1.63471	0.0365587	2.70285
	4-Methylumbelliferyl acetate	1.93743	0.00887102	0.86609		17-Hydroxyprogesterone	1.77922	0.00753848	0.728452		Propyl paraben	1.83124	0.0177968	0.962113		Hygromycin B	2.01502	0.0170649	3.96566
	Furanodiene	1.96881	0.0211989	1.15391		3-Nitro-L-tyrosine	1.69823	0.042276	0.758131		Erythritol	1.65814	0.0303931	0.995161		Benzocaine	2.18115	0.00360645	6.5928
	Trifolirhizin	1.68866	0.0242822	1.29495		Kazinol A	1.87489	0.00727537	0.825585		Riddelline	1.66525	0.0462379	1.2115		Sphingosine	1.4198	0.0226475	-2.37218
	(-)-Epiafzelechin	1.87065	0.00780125	1.34331		Sciadopitysin	1.49226	0.0347022	0.846239		17-Hydroxyprogesterone	2.01054	0.000203225	1.3995		Hypaphorine	2.02789	0.0245266	-2.11187
	Norlichexanthone	1.16453	0.0276323	1.45269		Torachrysone 8-O-glucoside	1.85302	0.0118575	0.869322		(13E)-11a-Hydroxy-9,15-dioxoprost-13-enoic acid	1.83086	0.0252947	1.49713		Levonorgestrel	1.91641	0.0134998	-1.80979
	Limonexic acid	1.92738	0.0279903	1.54375		Coniferyl alcohol	1.7608	0.0362784	0.904582		Lupeol	1.81499	0.0356682	1.51262		Schisantherin B	1.31405	0.0234784	-1.73161
	Ergocristine	1.72701	0.0357413	1.72969		Xanthatin	1.56379	0.0426596	1.00196		5,6-DHET	1.60473	0.00575095	1.57152		7-Ethoxycoumarin	1.88283	0.0342549	-1.66746
	Spinosin	1.66513	0.0103437	2.62173		Biliverdin	1.5728	0.0464746	1.03627		Ipecoside	1.65082	0.0244426	1.59282		7,8-Dihydroxyflavone	2.04219	0.0155992	-1.12176
	CYS-GLY;Cysteinylglycine	1.57265	0.00685528	2.82134		Kakuol	1.7749	0.0147455	1.08366		Androstanediol	1.89077	0.0113585	1.66235		Coclaurine	1.65235	0.0259477	-1.09407
	Muramic acid	2.029	0.00225937	3.2098		(+)-Lyoniresinol 9'-O-glucoside	1.92465	0.00053959	1.09488		Isofraxidin	1.70647	0.0346021	1.68475		Isorhamnetin	2.07184	0.0095974	-0.978092
	Inosine	1.63955	0.0119624	-2.83113		Ipecoside	1.61454	0.0425145	1.15641		Symlandine;Symphytine	1.2834	0.0485	2.00626		7-Oxo-beta-sitosterol;6beta-Hydroxystigmast-4-en-3-one	1.9536	0.00921192	-0.843828
	8(R)-HPETE	1.98329	0.0021954	-2.67365		Fisetin	1.46369	0.0498469	1.25931		Neoglycyrol	1.75004	0.0167221	2.14256		Primin	1.80067	0.0219219	-0.837053
	Ajmaline	1.59684	0.0306363	-2.42574		Hypaphorine	1.76197	0.0275785	1.3737		CYS-GLY;Cysteinylglycine	1.92453	0.00447064	2.88594		Garcinone D	1.84	0.0200228	-0.731479
	Estriol 3-sulfate 16-glucuronide	1.30941	0.0379878	-2.16405		Chrysoeriol 7-apiosylglucoside	1.37176	0.0495169	1.47853		Lumichrome	1.98032	0.0259175	3.77661		Cycloeucalenol	1.92941	0.0292268	-0.728971
	Cupressuflavone	2.04125	0.0390837	-1.71131		Primin	1.77838	0.0148747	1.59633		Benzocaine	2.00861	0.00143801	6.33845		Palmitic acid	2.02054	0.0166182	-0.505349
	2-Hydroxy-6-oxo-6-(2-carboxyphenyl)-hexa-2,4-dienoate	1.67849	0.0289379	-1.39946		Neoglycyrol	1.53777	0.0204513	1.92402		Geniposide	1.59115	0.032543	-2.65882		Bisabolol oxide A	1.85873	0.02289	-0.492084
	Vidarabine	2.11116	0.000105788	-1.38657		Isofraxidin	1.8129	0.0201694	1.94813		beta-Nicotinamide mononucleotide	2.02042	5.13615e-06	-2.115		N-Acetyl-L-glutamate 5-semialdehyde	1.88188	0.0238427	-0.485961
	Swertiajaponin	1.88502	0.0118361	-1.35973		Lupeol	1.76323	0.0262408	1.98217		Vidarabine	2.0182	2.39622e-05	-1.59372		Homoeriodictyol	1.72764	0.0461539	-0.445811
	Lutein	2.06345	0.0023187	-1.26673		Huperzine B	1.51735	0.0405041	2.13515		Delphinidin	1.94797	0.00194044	-1.23124		Kazinol A	1.85629	0.0398757	-0.324719
	Adenosine 3'-monophosphate	1.8218	0.0400283	-1.24457		CYS-GLY;Cysteinylglycine	1.88159	0.00576031	2.4129		4-Aminobutyric acid	1.9697	0.00034123	-1.14168
	12(13)-EpOME	1.73209	0.0173901	-1.22233		Spinosin	1.9283	0.0105323	5.88416		Tussilagine	1.8523	0.00485155	-1.13998
	Meloside A	1.77885	0.0273046	-1.22033		Adenosine	1.58291	0.00134467	-3.17274		5(S)-HPETE	1.64762	0.0250525	-1.05099
	Riboflavine	2.06993	0.00293625	-1.21312		Vitexin	1.85268	0.00113417	-2.4405		8-Azabicyclo-3.2.1-octan-3-ol	1.76795	0.0377867	-0.98655
	Panaxynol	1.63853	0.0332194	-1.1813		Guanosine	1.49622	0.0192793	-2.18919		7-Methylguanine	1.70553	0.0298917	-0.98324
	1,2,5,6-Tetrahydro-4H-pyrrolo[3,2,1-ij]quinolin-4-one	1.77098	0.0238492	-1.0865		Adenosine 3'-monophosphate	1.82397	0.0300176	-2.04807		N-Feruloyl putrescine	1.84504	0.0179579	-0.930112
	Ecgonine	1.69123	0.0166515	-1.0567		beta-Nicotinamide mononucleotide	1.94976	0.00062912	-1.95408		Homodihydrocapsaicin I	1.63214	0.0453699	-0.904054
	Astrocasine	1.98072	0.00357454	-0.974085		Sterebin A	1.78096	0.042431	-1.48227		Pyridoxine	1.97671	0.000480761	-0.867336
	beta-Nicotinamide mononucleotide	2.04877	0.00200825	-0.883144		Vidarabine	1.95853	5.14096e-05	-1.45714		6-Gingerol; 6-Gingerol;[6]-Gingerol;Gingerol	1.84452	0.0201056	-0.861562
	Physalin D	2.07344	0.000898054	-0.851966		Kaempferol	1.61164	0.0290277	-1.40489		N1-Methyl-4-pyridone-3-carboxamide	2.01377	9.82121e-05	-0.845564
	Proline betaine	1.81125	0.0401176	-0.833071		4-Aminobutyric acid	1.88929	0.00409314	-1.33891		Leukoaminochrome	1.92857	0.0398631	-0.820782
	Crotonoside	2.03679	0.00356339	-0.796147		Pelargonidin-3-O-glucoside	1.6929	0.0119445	-1.33829		Glutathione	1.85924	0.0223607	-0.818516
	4-O-alpha-D-Galactopyranuronosyl-D-galacturonic acid	1.82944	0.0338308	-0.791691		Tectorigenin	1.56305	0.0479688	-1.31707		Beta-D-Fructose 2-phosphate	1.93125	0.00536346	-0.818497
	Homodihydrocapsaicin I	1.71646	0.0300484	-0.754947		16(R)-HETE	1.60135	0.029187	-1.30854		Mulberrofuran Q	2.00797	0.000232506	-0.806238
	beta-Ionone	1.80643	0.0220117	-0.743873		Nemorensine	1.86578	0.00821506	-1.28447		Cinnamyl cinnamate	1.74819	0.0320071	-0.765363
	Leukoaminochrome	2.12131	2.74478e-05	-0.738642		3-Methy-L-histidine	1.85608	0.00285717	-1.25181		Nicotinic acid	1.85719	0.00425961	-0.739103
	Desmethylxanthohumol	1.80833	0.0350974	-0.73175		Cytidine	1.80872	0.00382831	-1.13012		N-Acetyl-L-glutamate 5-semialdehyde	1.67426	0.0282338	-0.709349
	Glutathione	1.92282	0.020016	-0.72467		Isoquinoline;Quinoline	1.89193	0.00304618	-1.09705		2-(Methylamino)benzoic acid	1.87451	0.0121477	-0.703451
	Adenosine 2',3'-cyclic phosphate	1.96168	0.00772132	-0.708425		Quercetin-7-O-beta-D-glucopyranoside	1.84705	0.00839487	-1.04252		Ferulic acid; Trans-Ferulic acid;trans-Ferulic acid	1.87975	0.0115866	-0.699275
	Notopterol	2.00745	0.0414451	-0.62952		Uracil	1.71479	0.0233106	-1.01417		Ethyl caproate	1.94746	0.00527598	-0.670404
	2-Hydroxyxanthone	1.92602	0.0171993	-0.615114		7-Methylguanine	1.71828	0.00774115	-0.979773		Coclaurine	1.83882	0.00680302	-0.657139
	Sterebin A	1.85698	0.018812	-0.557152		Pyridoxine	1.93515	0.000168045	-0.974095		Sterebin A	1.84576	0.00755523	-0.650906
	beta-Alanine	1.74446	0.0463203	-0.484957		3-Dehydrosphinganine	1.46735	0.0383702	-0.9386		Adenosine 5'-monophosphate	1.96956	0.000866616	-0.636461
	Hydrangenol	1.82871	0.0337151	-0.463593		Swertiajaponin	1.5973	0.0336978	-0.935992		Narcissoside	1.66619	0.0426959	-0.633301
	Isoquinoline;Quinoline	1.8184	0.0273341	-0.460731		Cinnamyl cinnamate	1.86948	0.00320931	-0.926597		Crotonoside	1.87999	0.0093458	-0.623344
	Mulberrofuran Q	1.95765	0.0122457	-0.41899		Narcissoside	1.79565	0.00823624	-0.861031		Grossamide	1.9297	0.00448681	-0.618596
	Adenosine 5'-monophosphate	1.93499	0.00985009	-0.353053		Beta-D-Fructose 2-phosphate	1.79273	0.0177447	-0.80098		Ponasterone A	1.91669	0.00801449	-0.596651
	2-Hydroxy-3-(4-hydroxyphenyl)propenoic acid	1.89067	0.0183351	-0.129078		Proline betaine	1.79923	0.0104123	-0.746113		Deethylatrazine	1.95611	0.00202329	-0.51845
						Crotonoside	1.89237	0.00276657	-0.726714		Trigonelline	1.8287	0.0107425	-0.517806
						N-Feruloyl putrescine	1.78301	0.0134058	-0.719951		Isoxanthopterin	1.79595	0.0197398	-0.472027
						Adenosine 5'-monophosphate	1.87927	0.00431699	-0.706427		3-Ethyl-1,2-benzenediol	1.8988	0.00360422	-0.468002
						Lonicerin	1.68744	0.0411503	-0.62878		p-Aminobenzoate	1.79549	0.0143607	-0.452185
						6-Gingerol; 6-Gingerol;[6]-Gingerol;Gingerol	1.74816	0.0252969	-0.580386		Physalin D	1.70068	0.0471378	-0.442567
						Mulberrofuran Q	1.85099	0.00991659	-0.5693
						Ponasterone A	1.77311	0.0241516	-0.567084
						Deethylatrazine	1.85428	0.00778219	-0.531156
						Vasicine	1.92288	0.000665166	-0.467374
						5,6-DHET	1.7263	0.0270362	-0.445682
						2-(Methylamino)benzoic acid	1.79942	0.0110954	-0.418754
						Ferulic acid; Trans-Ferulic acid;trans-Ferulic acid	1.86538	0.00301306	-0.414595
						D-Aspartic acid	1.75863	0.0139156	-0.409073
						Astragalin	1.60448	0.0494778	-0.408936
						L-Aspartic acid	1.75921	0.0138576	-0.408672
						3-Ethyl-1,2-benzenediol	1.77579	0.0119195	-0.406767
						p-Aminobenzoate	1.66933	0.0266902	-0.371377
						Physalin D	1.71706	0.021399	-0.36782
						Phloretic acid;Ethylparaben;3-(2-Hydroxyphenyl)propanoic acid	1.76644	0.0143549	-0.286386
						Phosphoric acid	1.8377	0.00823811	-0.203291
