# Supplementary material for: Mitigation mechanism of zinc oxide nanoparticles on cadmium toxicity in tomato
Source: Front Plant Sci. 2023 Mar 27;14:1162372. doi: 10.3389/fpls.2023.1162372 (PMC10083253; doi:10.3389/fpls.2023.1162372)
Supplement: Supplementary file 5 [file Table_4.xlsx]

## Sheet: Sheet1
	Table S4. The differentially accumulated metabolites in the roots of tomato (Solanum lycopersicum cv. Micro-Tom) seedlings.
	compound name	VIP	P-VALUE	log2 FC (control vs ZnNP)		compound name	VIP	P-VALUE	log2 FC (control vs Cd)		compound name	VIP	P-VALUE	log2 FC (control vs ZnNP _ Cd)		compound name	VIP	P-VALUE	log2 FC (Cd vs ZnNP _ Cd)
	Crotonoside	1.81457	0.0209354	0.206098		Diallyl disulfide	1.61559	0.00749984	0.361441		L-Homoserine	1.52304	0.0213973	0.325225		Tropine acetate;3-Acetoxytropane	1.91364	0.0278521	0.20905
	Guanosine	1.81457	0.0209354	0.206098		2-Phenylacetamide	1.56652	0.0151	0.452001		L-Threonine	1.52304	0.0213973	0.325225		L-Homoserine	1.84666	0.0343611	0.265202
	L-Homoserine	1.83166	0.0215166	0.33414		6-Gingerol; 6-Gingerol;[6]-Gingerol;Gingerol	1.39249	0.0340564	0.534852		beta-Nicotinamide mononucleotide	1.50752	0.0218696	0.411832		L-Threonine	1.84666	0.0343611	0.265202
	L-Threonine	1.83166	0.0215166	0.33414		beta-Nicotinamide mononucleotide	1.52846	0.0185744	0.550468		Diallyl disulfide	1.66127	0.00226056	0.532637		Hypotaurine	1.97523	0.0184897	0.429645
	1-Naphthol	1.86293	0.0263802	0.53902		Vidarabine	1.6019	0.00822791	0.630982		L-Citruline;L-Citrulline	1.63851	0.0396039	0.535685		Rapanone	1.704	0.0447098	0.478698
	2-Picolinic acid	1.81467	0.0222334	0.569033		Colneleate	1.67658	0.00444755	0.689367		Pseudotropine	1.46194	0.0286292	0.545267		Pseudotropine	1.78619	0.0382635	0.483021
	Nicotinamide	1.81512	0.0384252	0.638751		Riboflavine	1.53943	0.0232767	0.691083		(-)-Cinchonidine	1.51588	0.0275662	0.556029		16(R)-HETE	2.13246	0.0013271	0.550506
	Rapanone	1.61261	0.0422043	0.738805		(-)-Cinchonidine	1.60297	0.0135775	0.709519		D-Glutamine	1.72967	6.32425e-05	0.565353		Sesamol	1.92223	0.0182556	0.582917
	Uracil	1.93825	0.00459799	0.777994		Cinchonine	1.56093	0.0187141	0.711152		L-Lysine;L-Glutamine	1.72967	6.32425e-05	0.565353		Cynarin;1,5-Dicaffeoylquinic acid	2.09728	0.00489735	0.606242
	Desoxypeganine	1.95224	0.0093263	0.839119		Chrysoeriol 7-apiosylglucoside	1.46148	0.0314467	0.75593		Cinchonine	1.56534	0.0196931	0.585613		6-Hydroxykaempferol	2.03934	0.00898874	0.620152
	4-Methyl-5-thiazoleethanol	1.68817	0.0233708	0.918746		2-Picolinic acid	1.70243	0.0020877	0.821149		Vidarabine	1.66728	0.00294313	0.631637		Spinosin	1.91622	0.0175241	0.656253
	5-(3-Pyridyl)-2-hydroxytetrahydrofuran	1.81109	0.0205904	1.06997		Adenosine 3'-monophosphate	1.61825	0.0109771	0.858036		Colneleate	1.60538	0.00978971	0.647151		Trigonelline	1.88733	0.0496794	0.671638
	N-hydroxy tryptamine	1.89286	0.0135805	1.17569		Crotonoside	1.73494	3.83051e-05	0.917959		Kaempferol-3-O-rutinoside	1.347	0.0345798	0.724943		Primin	1.83496	0.0469613	0.7399
	4-Methoxycinnamaldehyde	1.86958	0.0280955	1.24137		N6-isopentenyladenosine	1.63332	0.00948678	0.970311		Crotonoside	1.63392	0.00220205	0.750552		N1-(alpha-D-ribosyl)-5,6-dimethyl-benzimidazole	2.08929	0.00499804	0.795918
	5-O-Caffeoylshikimic acid	2.06689	0.0137709	1.40377		Deoxycorticosterone	1.50483	0.0135063	0.978895		(S)-2-Acetolactate	1.51571	0.0277708	0.801834		Adenosine 5'-monophosphate	2.10651	0.00599868	0.853798
	Carbendazim	1.879	0.013906	1.43751		L-Citruline;L-Citrulline	1.69676	0.0020521	0.993681		Nicotinamide	1.56075	0.0237806	0.820312		12-OPDA	1.73262	0.0407779	0.856588
	Gentioflavin	1.82328	0.0280366	1.48131		Leukoaminochrome	1.70865	0.000551415	1.03019		Leukoaminochrome	1.65398	0.0019283	0.828842		Muramic acid	2.05476	0.00228559	0.876939
	Glycitein	1.55848	0.0342755	2.49136		Cytidine	1.70651	0.000474852	1.03213		Guanine	1.53963	0.00911651	0.88721		Indole-3-carboxaldehyde	1.82515	0.028366	0.993201
	Dihydromyricetin	1.73629	0.00820271	2.638		Nicotinamide	1.55838	0.0201785	1.03628		1-Naphthol	1.46319	0.0295943	0.915599		4'-Prenyloxyresveratrol	1.81995	0.0335011	1.07749
	Corydaline	2.07217	0.0462496	-5.61915		C-Veratroylglycol	1.32512	0.0228087	1.29295		Biliverdin	1.6588	0.0060552	0.992918		Lathosterol	2.08255	0.00476157	1.10203
	Vitamin K1	2.08011	0.00788025	-3.69007		2-Hydroxy-6-oxo-6-(2-carboxyphenyl)-hexa-2,4-dienoate	1.41198	0.0479331	1.32621		Rutin	1.57866	0.0192438	1.00987		Hydroxysafflor yellow A	1.49724	0.0421838	1.16679
	Rhoifolin	1.76427	0.0011171	-3.40783		Guanine	1.06726	0.0231614	1.48923		N-hydroxy tryptamine	1.43353	0.0282617	1.03954		Rutin	2.09778	0.00205951	1.19088
	CYS-GLY;Cysteinylglycine	2.04684	0.0296337	-2.77765		9-OxoODE	1.66156	0.00101762	1.89047		Uracil	1.61676	0.00260294	1.11988		Delphinidin-3-O-glucoside;Isoquercitrin	1.80818	0.018853	1.22724
	Genistin;Genistein 7-O-Glucoside (Genistin)	1.87921	0.0239007	-2.52877		Adenine	1.28868	0.0334654	2.03883		N6-isopentenyladenosine	1.63488	0.00648512	1.22673		Isoquercitrin	1.80818	0.018853	1.22724
	1-Isomangostin hydrate	1.9217	0.0111288	-1.84303		Uracil	1.70579	0.000102476	2.10887		9-Riburonosyladenine	1.57914	0.0250361	1.29743		Ganoderic acid H	1.99714	0.0289491	1.4019
	Indaconitine	1.18071	0.0233103	-1.62638		trans-Zeatin-riboside	1.67766	0.00787301	2.117		C-Veratroylglycol	1.428	0.0198419	1.46859		2'-Hydroxygenistein	1.9964	0.0327802	1.45056
	Ephedrine	1.94649	0.0180777	-1.52677		N,N-Dimethyl-1,4-phenylenediamine	1.32599	0.0207546	2.21436		trans-Zeatin-riboside	1.63905	0.0136479	1.53765		Sarsasapogenin	1.77411	0.0299167	1.5416
	Cynaroside	1.92726	0.00300577	-1.47818		Glycitein	1.32603	0.0343087	2.49979		1,2-Dimethoxybenzene	1.58245	0.0094748	1.91051		Safflor Yellow A	1.88035	0.00993331	1.74601
	Harmaline	1.93466	0.0159348	-1.40953		Inosine	1.39185	0.0103291	2.83079		N,N-Dimethyl-1,4-phenylenediamine	1.42917	0.00359642	2.81658		Lancerin	1.95414	0.00741284	2.12113
	Matrine	1.93982	0.00791486	-1.31825		Cynarin;1,5-Dicaffeoylquinic acid	1.73484	0.00307651	-5.18161		CYS-GLY;Cysteinylglycine	1.73143	0.0183718	-4.84726		Nicotinic acid adenine dinucleotide;NAD	1.735	0.00761727	3.07486
	Quillaic acid	1.7846	0.0285298	-1.24178		CYS-GLY;Cysteinylglycine	1.74464	0.0056194	-5.11133		Cynarin;1,5-Dicaffeoylquinic acid	1.72202	9.81632e-06	-4.57537		Kirenol	2.18005	0.0270796	-5.20638
	Hyodeoxycholic acid	1.80455	0.0254475	-1.2405		Glycitin	1.68245	0.00135946	-4.04408		Chlorogenic acid	1.68626	0.000785049	-3.71661		O-Phosphocholine	2.00318	0.0336367	-2.10535
	6-Methoxymellein	1.65562	0.046829	-1.20364		Ascorbic acid	1.73974	0.0124015	-3.68434		alpha-Zearalenol;beta-Zearalenol	1.51283	0.00634717	-3.43689		Tenulin	1.81673	0.0112705	-1.74801
	Caffeic acid	1.83542	0.0190585	-1.18596		Caffeic acid	1.72066	0.000124827	-3.0089		cis-Aconitic acid	1.73692	0.00295723	-3.42696		Canthaxanthin	1.72379	0.0188615	-1.69963
	5,6-DHET	1.82812	0.022813	-1.17074		1-Caffeoylquinic acid	1.70193	0.00391718	-2.94281		N6-Acetyl-L-lysine	1.57406	0.00371478	-3.20944		alpha-Zearalenol;beta-Zearalenol	1.99252	0.0218313	-1.37858
	Purine	1.6395	0.015461	-1.08382		cis-Aconitic acid	1.72801	0.0286026	-2.85545		13(S)-HPOT	1.64059	0.00432091	-3.13281		Chlorogenic acid	1.78397	0.0260648	-1.33409
	Alliin	1.86956	0.0125348	-1.07173		Syringin	1.72066	0.0300851	-2.72808		1-Caffeoylquinic acid	1.68704	0.00432641	-2.91778		3-(2,3-Dihydroxyphenyl)propanoate	1.83833	0.0230279	-1.30897
	4-Methylumbelliferone	1.90569	0.00333104	-1.04847		Nicotinic acid adenine dinucleotide;NAD	1.32144	0.0203533	-2.49398		Caffeic acid	1.71161	0.000111883	-2.91149		Cajanol	1.76172	0.044027	-0.994267
	Xanthatin	1.59402	0.045487	-1.03619		Muramic acid	1.72449	1.81739e-05	-2.38535		Syringin	1.72067	0.025107	-2.83766		Uracil	1.81883	0.0472546	-0.988988
	Hesperetin	1.88515	0.0305091	-1.02213		Purine	1.60124	0.00924182	-2.36916		O-Phosphocholine	1.63715	0.0244478	-2.65215		5'-Deoxyadenosine	2.03614	0.00602564	-0.887188
	2,6-Dimethyl-7-octene-2,3,6-triol	1.87511	0.03569	-0.995211		Anthranilic acid	1.69249	0.0031117	-2.33063		Rhoifolin	1.39459	0.0105922	-2.63064		Cordycepin	2.03614	0.00602564	-0.887188
	Questinol	1.88286	0.0362733	-0.99355		p-Hydroxymandelic acid	1.72787	0.000602153	-2.20376		Silychristin	1.22474	0.0471948	-2.35226		Guggulsterone E&Z	1.83177	0.0486896	-0.879316
	Pyridoxamine 5'-phosphate	1.91297	0.00275733	-0.977607		6-Hydroxykaempferol	1.73612	0.000304794	-2.12334		Isoferulic acid	1.72834	1.73245e-05	-2.18744		Poncirin	1.95523	0.0279391	-0.879133
	Dihydroconiferyl alcohol	1.81063	0.0107309	-0.973987		Lancerin	1.70502	0.00493872	-2.1211		Anthranilic acid	1.66062	0.0121707	-2.18723		Asp-Phe methyl ester;Aspartame	1.97588	0.0101455	-0.825947
	Bergamotine	1.8822	0.0224561	-0.95316		Genistin;Genistein 7-O-Glucoside (Genistin)	1.57466	0.00657947	-2.11121		p-Hydroxymandelic acid	1.70295	0.00351531	-2.05193		Perakine	2.04991	0.00380007	-0.757419
	Butyl 4-Hydroxybenzoate	1.86744	0.0396783	-0.917604		Meloside A	1.70568	0.0408184	-2.10992		3-Ethoxy-4-hydroxybenzaldehyde;Ethyl salicylate	1.6569	0.00905938	-2.03807		Gentioflavin	1.91873	0.0191365	-0.719688
	Methyl jasmonate	1.80122	0.0274499	-0.811649		alpha-Zearalenol;beta-Zearalenol	1.34491	0.0170846	-2.05831		1-Methyladenine	1.56364	0.021249	-1.97561		Yangonin	1.97317	0.025193	-0.6967
	Neohesperidin	1.93792	0.00560624	-0.800362		3-Ethoxy-4-hydroxybenzaldehyde;Ethyl salicylate	1.67005	0.00844593	-1.96909		L-Quebrachitol	1.39478	0.0226473	-1.92307		4-Methyl-5-thiazoleethanol	1.93808	0.0220356	-0.584046
	Ethyl trans-p-methoxycinnamate	1.80774	0.0415797	-0.777803		Quillaic acid	1.61656	0.00906464	-1.95439		Pipermethystine	1.64645	0.00324454	-1.92017		cis-Aconitic acid	1.75845	0.0457865	-0.571502
	Pterosin D	1.66551	0.0492504	-0.754144		Vanillic acid	1.72303	0.000514392	-1.88575		Esculin	1.66123	0.0101134	-1.89545		Neocnidilide	1.82387	0.0307275	-0.571257
	Kakuol	2.01707	0.00229241	-0.743068		Alliin	1.65897	0.00718482	-1.88095		Indaconitine	1.00927	0.0458472	-1.89269		Pilocarpine	1.79984	0.0377212	-0.538951
	Adenosine 5'-monophosphate	1.94917	0.00352616	-0.687945		Vitexin 2''-glucoside	1.65667	0.012368	-1.87539		Curcumin	1.57043	0.0191423	-1.87906		N1-Methyl-2-pyridone-5-carboxamide	1.88516	0.0223755	-0.463754
	Cinnamyl cinnamate	1.92567	0.0181967	-0.667309		16(R)-HETE	1.74582	2.1839e-05	-1.86826		Ferulic acid; Trans-Ferulic acid;trans-Ferulic acid	1.70073	0.00214519	-1.84377		Isoferulic acid	2.03922	0.00513059	-0.46127
	alpha-Irone	1.71631	0.0358249	-0.64407		Curcumin	1.56813	0.0207311	-1.81858		Meloside A	1.69694	0.0298176	-1.83876		L-Citruline;L-Citrulline	2.05859	0.0221282	-0.457996
	D-Proline	2.01203	0.00236197	-0.59196		alpha-Irone	1.70223	0.000967458	-1.73879		Alliin	1.65863	0.0052375	-1.74667		L-Glutamic acid	1.87047	0.0313654	-0.375083
	Proline;L-Proline	2.01203	0.00236197	-0.59196		Isoferulic acid	1.72062	0.000456965	-1.72617		Vanillic acid	1.72054	4.14035e-05	-1.7439		Lactulose	1.85134	0.0299103	-0.277424
	N-Feruloyl putrescine	1.89234	0.0168034	-0.507533		Nordihydroguaiaretic acid	1.57342	0.0233009	-1.69281		7-Methylguanine	1.70031	0.000745055	-1.73367		Sucrose	1.85134	0.0299103	-0.277424
	Cathinone	1.71899	0.041394	-0.50267		11b-Hydroxyandrost-4-ene-3,17-dione	1.582	0.00270688	-1.66525		alpha-Irone	1.7001	0.000144914	-1.68758		Turanose	1.85134	0.0299103	-0.277424
	Tripdiolide	1.65926	0.0413788	-0.470066		Phenylacetyl-L-glutamine	1.61484	0.00521139	-1.66065		Vitexin 2''-glucoside	1.66585	0.00261937	-1.67716
	Taxiphyllin	1.71597	0.0380861	-0.465689		Methyl cinnamate	1.39403	0.0185943	-1.66018		Methyl cinnamate	1.4021	0.0116831	-1.67661
	Decursin;5-Geranoxy-7-methoxycoumarin;Decursinol angelate	1.8069	0.0334923	-0.441786		Ferulic acid; Trans-Ferulic acid;trans-Ferulic acid	1.72173	0.000181778	-1.63789		4-Hydroxy-3-methoxymandelate;Vanillylmandelic acid	1.5208	0.0150537	-1.66438
	5'-S-Methyl-5'-thioadenosine	1.80608	0.0239188	-0.356302		7-Methylguanine	1.68355	0.00328219	-1.60964		Cinnamyl cinnamate	1.72695	0.00873871	-1.63569
	Uridine 5'-diphospho-D-glucose;UDP-D-galactose;Uridine diphosphategalactose	1.85611	0.0177578	-0.35004		4-Hydroxy-3-methoxymandelate;Vanillylmandelic acid	1.53609	0.00701188	-1.60335		Scoparone	1.58687	0.0107073	-1.6341
	4-Hydroxybenzaldehyde	1.94351	0.00780744	-0.21344		Saponarin	1.64103	0.0166172	-1.57304		(13E)-11a-Hydroxy-9,15-dioxoprost-13-enoic acid	1.64419	0.0173059	-1.63015
						Calystegine A7	1.57049	0.0404582	-1.5667		5-Hydroxyconiferaldehyde	1.39703	0.021236	-1.61935
						N-Feruloyl putrescine	1.73393	0.000347495	-1.55072		Purine	1.49385	0.00917059	-1.55148
						Esculin	1.68326	0.00384694	-1.54011		N-Feruloyl putrescine	1.7163	0.00113122	-1.54875
						Cinnamyl cinnamate	1.739	0.000283423	-1.50561		Muramic acid	1.64271	0.00621257	-1.50841
						Pyridoxamine 5'-phosphate	1.63371	0.0108511	-1.4989		6-Hydroxykaempferol	1.71819	0.000427206	-1.50319
						Lupanine	1.44138	0.0305474	-1.48773		Taxifolin	1.28757	0.0369608	-1.50274
						Vanillin	1.68327	0.0080519	-1.42463		3,8'-Biapigenin	1.35124	0.0453523	-1.49619
						3,8'-Biapigenin	1.39202	0.0226938	-1.42436		Hinokiflavone	1.35124	0.0453523	-1.49619
						Hinokiflavone	1.39202	0.0226938	-1.42436		Nordihydroguaiaretic acid	1.56614	0.0218741	-1.49253
						Serotonin	1.60839	0.0132006	-1.36846		Calystegine A7	1.64015	0.00394913	-1.47393
						2-Hydroxyxanthone	1.53449	0.0379675	-1.34675		(-)-Epiafzelechin	1.39577	0.0399979	-1.39243
						Securinine	1.53383	0.0291333	-1.34019		Isosakuranetin	1.4672	0.032645	-1.39176
						Acetylcholine chloride	1.3704	0.0115669	-1.31745		Saponarin	1.65494	0.00378213	-1.3748
						NG,NG-Dimethylarginine dihydrochloride	1.60977	0.0257492	-1.30597		DL-Benzylsuccinic acid	1.55057	0.0104204	-1.37153
						2,3-Dihydro-2-phenyl-4H-benzopyran-4-one	1.25963	0.0316605	-1.30278		Phenylacetyl-L-glutamine	1.52175	0.0213387	-1.35896
						Primin	1.26818	0.0421415	-1.29949		Hydrangenol	1.44496	0.0351747	-1.32553
						2-Benzal-4-hydroxyacetophenone	1.41831	0.0349223	-1.28159		Phosphorylcholine	1.71262	0.0167366	-1.32125
						Dihydrokavain	1.54866	0.0324037	-1.26853		16(R)-HETE	1.73065	0.000126209	-1.31775
						5'-S-Methyl-5'-thioadenosine	1.73132	0.000108961	-1.25885		2,3-Dihydro-2-phenyl-4H-benzopyran-4-one	1.23952	0.0459427	-1.28259
						Trimethylapigenin	1.33343	0.0362736	-1.14809		Beta-D-Fructose 2-phosphate	1.60457	0.00381499	-1.25591
						3-Methylindole	1.64653	0.0107569	-1.12067		N1-Methyl-4-pyridone-3-carboxamide	1.39068	0.0306191	-1.23323
						Lucidadiol	1.46618	0.0306791	-1.11488		Zingerone	1.47829	0.0329881	-1.22809
						Deethylatrazine	1.63578	0.0057954	-1.07319		Phosphonoacetate	1.60332	0.009058	-1.2098
						9-Hydroxycalabaxanthone	1.49331	0.0363519	-1.06303		Morroniside	1.55916	0.0208197	-1.20497
						Alloimperatorin	1.45989	0.0383974	-1.06262		Methyl caffeate acid	1.67422	0.00673745	-1.1928
						Hygromycin B	1.58028	0.0122499	-1.04915		Acetylcholine chloride	1.28105	0.0453846	-1.19032
						Isoxanthopterin	1.63521	0.0125384	-1.04022		Undecanolactone	1.71318	0.0014964	-1.18287
						2-Hydroxy-3-methylbenzalpyruvate	1.68256	0.000647498	-1.03742		Tryptophan;L-Tryptophan;D-Tryptophan	1.44429	0.0462545	-1.17637
						Grossamide	1.63624	0.00232537	-1.03589		Matrine	1.61872	0.00452995	-1.17496
						Lathosterol	1.69333	0.00426121	-1.01797		N1-Methyl-2-pyridone-5-carboxamide	1.58225	0.00281142	-1.15059
						Alantolactone	1.5534	0.0264369	-1.01676		N-Acetyl-L-glutamate 5-semialdehyde	1.66198	0.00729561	-1.14711
						Ursodeoxycholic acid	1.62069	0.00770622	-1.01569		Gentioflavin	1.58633	0.00758086	-1.14318
						Mevastatin	1.48412	0.0265955	-1.01523		Beta-D-Glucose;alpha-D-Glucose	1.48165	0.013728	-1.13529
						Swertiajaponin	1.42829	0.0297037	-1.0146		Serotonin	1.60348	0.00450668	-1.12346
						2-Hydroxyethanesulfonate	1.26622	0.0352586	-1.0145		5-oxoproline	1.62209	0.0148649	-1.08917
						Spinosin	1.50602	0.0110389	-1.00533		Isoxanthopterin	1.7012	0.000654234	-1.08115
						Phosphorylcholine	1.68682	0.0351285	-0.994801		3,4-Dihydroxybenzaldehyde;Protocatechuic aldehyde; 3,4-Dihydroxybenzaldehyde	1.65412	0.0401674	-1.07722
						Lonicerin	1.57175	0.00513633	-0.992668		Neocnidilide	1.54053	0.00944379	-1.07436
						Undecanolactone	1.66244	0.0425198	-0.992152		Neogrifolin;Grifolin;Ugaxanthone	1.49269	0.00940813	-1.06199
						3,4-Dihydroxybenzaldehyde;Protocatechuic aldehyde; 3,4-Dihydroxybenzaldehyde	1.6788	0.00554743	-0.990937		5'-S-Methyl-5'-thioadenosine	1.67561	0.00374778	-1.01554
						Agrocybenine	1.2779	0.0377918	-0.96104		Dihydromyricetin	1.46974	0.0439656	-1.01342
						Indole-3-carboxaldehyde	1.65269	0.0487694	-0.954793		Vanillin	1.64288	0.00895837	-1.00603
						N1-Methyl-4-pyridone-3-carboxamide	1.29615	0.0414629	-0.939678		Canthaxanthin	1.63323	0.0124522	-0.997503
						5-oxoproline	1.63134	0.00981305	-0.930363		Cajanol	1.5904	0.0135926	-0.987292
						Beta-D-Fructose 2-phosphate	1.51729	0.0143206	-0.923982		L-Homoglutamic acid	1.59935	0.0261696	-0.985215
						Lincomycin	1.52268	0.0105215	-0.904511		Tenulin	1.64464	0.00923511	-0.970863
						Uridine 5'-diphospho-D-glucose;UDP-D-galactose;Uridine diphosphategalactose	1.69424	0.00262228	-0.881126		Vasicine	1.71946	0.000447151	-0.970324
						7-Hydroxyflavone	1.51002	0.0480513	-0.862224		Coniferyl alcohol	1.39362	0.0489292	-0.968806
						Adenosine 5'-monophosphate	1.61987	0.00988323	-0.851731		Phosphoric acid	1.6209	0.00239513	-0.955401
						1H-Indole-2,3-dione	1.65399	0.00382438	-0.844797		Butyl 4-Hydroxybenzoate	1.71855	0.000219084	-0.949001
						Sesamol	1.62229	0.00568847	-0.841895		Kakuol	1.71855	0.000219084	-0.949001
						Phosphoric acid	1.55213	0.0146429	-0.801538		2-Keto-6-acetamidocaproate	1.49194	0.0453907	-0.943603
						Galactinol	1.65219	0.00202895	-0.791699		Uridine 5'-diphospho-D-glucose;UDP-D-galactose;Uridine diphosphategalactose	1.62538	0.0168914	-0.942962
						Vasicine	1.57417	0.0233791	-0.76042		Galactinol	1.62074	0.0078981	-0.930152
						Pinobanksin	1.55349	0.00885406	-0.733615		Alantolactone	1.56398	0.0178899	-0.893885
						Ethyl trans-p-methoxycinnamate	1.58139	0.0233285	-0.720868		p-Cresol	1.4843	0.041969	-0.817837
						Harmaline	1.52245	0.0266163	-0.715023		Deethylatrazine	1.58865	0.00629749	-0.812937
						Huperzine B	1.53437	0.0338496	-0.702261		Grossamide	1.54668	0.0102656	-0.76258
						N-Acetyl-L-histidine	1.55462	0.0262818	-0.638033		D-alpha-Aminobutyric acid	1.66028	0.00540492	-0.722466
						Pimelic acid	1.68127	0.00177826	-0.633295		S-Adenosylmethionine	1.55323	0.011661	-0.645004
						Dihydromyricetin	1.41196	0.0491512	-0.568534		Benzyl acetate	1.58432	0.00716726	-0.638466
						D-Proline	1.49266	0.0468635	-0.52723		L-Asparagine	1.4422	0.0492014	-0.61866
						Proline;L-Proline	1.49266	0.0468635	-0.52723		D-Proline	1.67456	0.00269167	-0.615572
						Cannabinol	1.57914	0.0179345	-0.522454		Proline;L-Proline	1.67456	0.00269167	-0.615572
						Syringic acid	1.54517	0.0154719	-0.47136		Lactulose	1.56866	0.00962356	-0.614983
						Moracin C	1.70416	0.00171694	-0.450673		Sucrose	1.56866	0.00962356	-0.614983
						Denudatine	1.56097	0.0175669	-0.42344		Turanose	1.56866	0.00962356	-0.614983
						Glucose 1-phosphate	1.51569	0.0301023	-0.410842		Pyrrole-2-carboxylic acid	1.50138	0.024109	-0.613593
						Rapanone	1.48005	0.0275606	-0.35382		Ethyl trans-p-methoxycinnamate	1.63816	0.00665675	-0.600253
						Artemisinin	1.53342	0.0243683	-0.317152		O-Acetylethanolamine	1.69366	0.00194766	-0.578484
						p-Octopamine	1.44516	0.03995	-0.313703		4-Methyl-5-thiazoleethanol	1.58344	0.0171464	-0.568005
						L-Phenylalanine;D-(+)-Phenylalanine;DL-Phenylalanine	1.48526	0.0306412	-0.295242		Denudatine	1.62675	0.00631923	-0.513098
						Astaxanthin	1.59385	0.0127764	-0.264179		Deoxylapachol	1.44989	0.02948	-0.511515
											L-Glutamic acid	1.60553	0.0104494	-0.509067
											Kojibiose	1.5604	0.017344	-0.492152
											2-Hydroxybutanoic acid	1.70778	0.000411305	-0.438379
											Campesterol	1.42366	0.0432268	-0.397109
											4-Hydroxyphenylacetylglutamic acid	1.51774	0.0258161	-0.383045
											4-Hydroxybenzaldehyde	1.50201	0.0312972	-0.307973
											Estriol 3-sulfate 16-glucuronide	1.48896	0.0343301	-0.242585
